# Supplementary material for: Dynamin independent endocytosis is an alternative cell entry mechanism for multiple animal viruses
Source: PLoS Pathog. 2024 Nov 14;20(11):e1012690. doi: 10.1371/journal.ppat.1012690 (PMC11594517; doi:10.1371/journal.ppat.1012690)
Supplement: S1 Data — (XLSX) [file ppat.1012690.s007.xlsx]

## Sheet: Figure 1
Figure 1 A	Western Blot Dynamin
Figure 1 B	Tf_A647 uptake with acid wash			cell number per condition >2000
	Mean intensity in the cytoplasm ring
		rep_1	Rep_2	Rep_3	Rep_4	Rep_5	Average	STDEV
	no Tf	25.11	25.06	24.18	25.63	24.36	24.868	0.593186
bckg	ctrl	78.43	72.57	75.66	73.91	76.78	75.47	2.3107
	4OH-TMX	28.03	30.12	26.38	31.24	27.42	28.638	1.9949
subtract bckg	ctrl	53.32	47.51	51.48	48.28	52.42	50.602	2.56981
subtract bckg	4OH-TMX	2.92	5.06	2.2	5.61	3.06	3.77	1.47828
Figure 1 c	CTB_A647 uptake with acid wash			cell number per condition >2000
	Mean intensity in the cytoplasm ring
High conc CTB		rep_1	Rep_2	Rep_3	Rep_4	Rep_5	Average	STDEV		Low conc CTB		rep_1	Rep_2	Rep_3	Rep_4	Rep_5	Average	STDEV
	no CTB	18.8325	18.795	18.135	19.2225	18.27	18.651	0.44489			no CTB	18.8325	18.795	18.135	19.2225	18.27	18.651	0.44489
bckg	ctrl	101.959	94.341	98.358	96.083	99.814	98.111	3.00391		bckg	ctrl	58.8225	54.4275	56.745	55.4325	57.585	56.6025	1.73303
	4OH-TMX	94.116	97	107.2	88.692	118.38	101.078	11.7829			4OH-TMX	33.636	36.144	31.656	37.488	32.904	34.3656	2.39388
subtract bckg	ctrl	83.1265	75.546	80.223	76.8605	81.544	79.46	3.17983		subtract bckg	ctrl	39.99	35.6325	38.61	36.21	39.315	37.9515	1.92736
subtract bckg	4OH-TMX	75.2835	78.205	89.065	69.4695	100.11	82.4266	12.181		subtract bckg	4OH-TMX	14.8035	17.349	13.521	18.2655	14.634	15.7146	1.99925
Figure 1D	canine parvovirus
	MEF DKO electroporated with canine Tf receptor
		rep1	rep2	rep3	rep4	rep5	average	STDEV
no cTfR	ctrl	0	0	0	0	0	0	0
cTfR	ctrl	21	23	19	25	23	22.2	3.05505
cTfR	4OH-TMX	0	1	2	2	0	1	1.1547
FIG 1 E	VACV
		rep1	rep2	rep3	Infection %	STDEV
	vehicle	30	31	34	31.6667	2.08167
	4OH-TMX	36	35	38	36.3333	1.52753
FIG 1 F	VACV
	LatB
	VACV
		rep1	rep2	rep3	vehicle	STDEV		rep1	rep2	rep3	4OH-TMX	STDEV
	DMSO	39.396	44.493	40.361	41.4167	2.70752		44.494	48.407	46.922	46	2.6
LatB	0.1	39.154	43.708	42.659	41.8403	2.38483		40.661	47.336	42.406	44	3.8
	0.3	24.121	34.727	30.662	29.8367	5.35095		23.675	26.901	35.587	28	7.2
	1	11.21	13.934	15.68	13.608	2.25276		15.275	15.494	17.248	16	1.9
	3	7.425	7.694	9.315	8.14467	1.02242		9.645	10.915	10.554	11	1.7
Fig 1 G	SFV serial dilution
	MOI 1
		rep1	rep2	rep3	Infection %	STDEV
	ctrl	14	15	18	15.6667	2.08167
	4OH-TMX	5	8	6	6.33333	1.52753
	MOI 3
		rep1	rep2	rep3	Infection %	STDEV
	ctrl	26	30	32	29.3333	3.05505
	4OH-TMX	15	17	21	17.6667	3.05505
	MOI 10
		rep1	rep2	rep3	Infection %	STDEV
	ctrl	52	60	57	56.3333	4.04145
	4OH-TMX	56	50	48	51.3333	4.16333
	averages all dilutions
		MOI 1	MOI 3	MOI 10	STDEV	STDEV	STDEV
	ctrl	15.6667	29.3333	56.3333	2.08167	3.05505	4.04145
	4OH-TMX	6.33333	17.6667	51.3333	1.52753	3.05505	4.16333

## Sheet: Figure 2
	SINV	Ctrl	% infected cells						4OH-TMX	% infected cells
			Experiment 1	Experiment 2	Experiment 3	Mean	STDEV			Experiment 1	Experiment 2	Experiment 3	Mean	STDEV
		non infected	0	0	0	0	0		non infected	0	0	0	0	0
		MOI 1.25	58.862	51.971	55.976	55.603	3.46061		MOI 1.25	29.891	32.608	31.623	31.374	1.37551
		MOI 2.5	65.355	66.857	67.096	66.436	0.94377		MOI 2.5	33.874	40.836	42.882	39.1973	4.72228
		MOI 5	76.831	70.131	68.426	71.796	4.44299		MOI 5	44.843	50.622	51.227	48.8973	3.52416
	VSV	Ctrl	% infected cells						4OH-TMX	% infected cells
			Experiment 1	Experiment 2	Experiment 3	Mean	STDEV			Experiment 1	Experiment 2	Experiment 3	Mean	STDEV
		non infected	0	0	0	0	0		non infected	0	0	0	0	0
		MOI 1.25	26.381	29.855	31.629	29.2883	2.6695		MOI 1.25	0.573	13.134	13.462	9.05633	7.34861
		MOI 2.5	43.153	39.097	39.472	40.574	2.24134		MOI 2.5	14.823	23.339	23.032	20.398	4.83053
		MOI 5	44.581	52.189	45.526	47.432	4.14669		MOI 5	24.349	29.399	34.343	29.3637	4.99709
	IAV		% infected cells						4OH-TMX	% infected cells
			Experiment 1	Experiment 2	Experiment 3	Mean	STDEV			Experiment 1	Experiment 2	Experiment 3	Mean	STDEV
		non infected	0	0	0	0	0		non infected	0	0	0	0	0
		MOI 1.25	31.111	35.824	34.195	33.71	2.39364		MOI 1.25	15.666	18.899	21.974	18.8463	3.15433
		MOI 2.5	44.081	44.763	45.928	44.924	0.933966		MOI 2.5	22.756	28.143	35.482	28.7937	6.3879
		MOI 5	59.348	60.429	65.246	61.6743	3.14002		MOI 5	45.264	47.171	46.782	46.4057	1.00766
	UUKV	Ctrl	% infected cells						4OH-TMX	% infected cells
			Experiment 1	Experiment 2	Experiment 3	Mean	STDEV			Experiment 1	Experiment 2	Experiment 3	Mean	STDEV
		non infected	0	0	0	0	0		non infected	0	0	0	0	0
		MOI 1.25	30.29	29.836	31.534	30.5533	0.879096		MOI 1.25	21.32	28.56	29.176	26.352	4.36871
		MOI 2.5	44.705	51.513	53.025	49.7477	4.43203		MOI 2.5	38.077	39.398	41.015	39.4967	1.47148
		MOI 5	47.486	50.95	54.286	50.9073	3.4002		MOI 5	47.412	50.951	53.676	50.6797	3.1408
	VACV	Ctrl	% infected cells						4OH-TMX	% infected cells
			Experiment 1	Experiment 2	Experiment 3	Mean	STDEV			Experiment 1	Experiment 2	Experiment 3	Mean	STDEV
		non infected	0	0	0	0	0		non infected	0	0	0	0	0
		MOI 0.65	39.138	40.512	41.498	40.3827	1.1853		MOI 0.65	28.542	34.678	42.152	35.124	6.81595
		MOI 1.25	45.821	47.911	58.135	50.6223	6.58955		MOI 1.25	53.578	58.37	55.961	55.9697	2.39601
		MOI 2.5	49.961	53.634	54.403	52.666	2.37394		MOI 2.5	64.144	72.946	74.467	70.519	5.57304

## Sheet: Figure 3
B.SFV-EGFP	Ctrl	% infected cells						4OH-TMX	% infected cells
(MOI 10)		Experiment 1	Experiment 2	Experiment 3	Mean	STDEV			Experiment 1	Experiment 2	Experiment 3	Mean	STDEV
vehicle	DMSO 0.1%	63.835	72.621	77.464	71.3067	6.90891		DMSO 0.1%	56.736	60.889	62.8	60.1417	3.10031
H+ vATPase	BafA1 25 nM	1.323	2.257	1.566	1.71533	0.484576		BafA1 25 nM	0.625	1.221	1.386	1.07733	0.400325
endosome pH	NH4Cl 20 mM	0.673	0.695	1.48	0.949333	0.459702		NH4Cl 20 mM	2.503	1.791	0.349	1.54767	1.09742
ormosis	Sucrose 0.45 M	1.226	3.153	1.632	2.00367	1.01584		Sucrose 0.45 M	0.317	0.209	1.153	0.559667	0.516671
clathrin (?)	Chlorpromazine 10 uM	6.09	9.549	8.975	8.20467	1.85371		Chlorpromazine 10 uM	0.217	0.769	0.506	0.497333	0.276102
amphyphysin	PitStop 20 uM	21.703	23.888	36.682	27.4243	8.09147		PitStop 20 uM	32.759	29.994	35.107	32.62	2.55933
dynamin	Dyngo4A 30 uM	11.279	12.132	10.47	11.2937	0.831097		Dyngo4A 30 uM	6.709	8.589	8.298	7.86533	1.01193
dynamin	Dynole 30 uM	2.662	6.003	4.114	4.25967	1.67526		Dynole 30 uM	4.122	1.301	3.748	3.057	1.53219
dynamin	Dynasore 80 uM	18.438	29.219	29.654	25.7703	6.35371		Dynasore 80 uM	16.11	21.691	34.697	24.166	9.53747
Actin	CytoD 10 ug/ml	81.051	79.589	95.759	85.4663	8.94363		CytoD 10 ug/ml	20.131	25.59	24.998	23.573	2.99552
Actin	LatA 3 ug/ml	74.187	76.65	71.451	74.096	2.60069		LatA 3 ug/ml	29.6	22.841	25.372	25.9377	3.41482
Na/H+ transporter	EIPA 80 uM	4.732	5.121	4.967	4.94	0.1959		EIPA 80 uM	3.42	4.209	3.686	3.77167	0.401415
PI3K	Wortmannin 200nM	57.692	59.778	74	63.8233	8.87475		Wortmannin 200nM	58.62	53.895	61.618	58.0443	3.89355
CdC-42/Rac1	ML142 10 uM	52.222	58.683	51.576	54.1603	3.93004		ML142 10 uM	37.256	43.463	39.848	40.189	3.11752
temperature	24 C	37.73	47.308	44.301	43.113	4.89827		24 C	29.377	36.525	28.773	31.5583	4.31185
D.VACV-EGFP	Ctrl	% infected cells						4OH-TMX	% infected cells
(MOI 2)		Experiment 1	Experiment 2	Experiment 3	Ctrl	STDEV			Experiment 1	Experiment 2	Experiment 3	4OH-TMX	STDEV
vehicle	DMSO 0.1%	68.65	65.278	70.915	68.281	2.83656		DMSO 0.1%	72.384	80.261	65.508	72.7177	7.38216
H+ vATPase	BafA1 25 nM	39.472	42.343	41.638	41.151	1.49617		BafA1 25 nM	35.874	29.31	27.577	30.9203	4.37663
clathrin (?)	Chlorpromazine 10 uM	56.103	59.472	55.758	57.111	2.05195		Chlorpromazine 10 uM	68.454	58.661	65.632	64.249	5.04086
amphyphysin	PitStop 20 uM	70.453	62.911	66.66	66.6747	3.77102		PitStop 20 uM	69.92	65.932	74.436	70.096	4.25473
dynamin	Dyngo4A 30 uM	41.054	32.611	45.487	39.7173	6.54124		Dyngo4A 30 uM	38.895	29.935	41.665	36.8317	6.13117
Actin	CytoD 10 ug/ml	8.502	7.438	9.462	8.46733	1.01245		CytoD 10 ug/ml	3.642	7.518	9.158	6.77267	2.83253
Actin	LatA 3 ug/ml	7.633	6.015	7.328	6.992	0.85974		LatA 3 ug/ml	8.144	2.916	6.364	5.808	2.65798
Na/H+ transporter	EIPA 80 uM	11.42	5.676	12.475	9.857	3.65907		EIPA 80 uM	12.52	6.243	13.722	10.8283	4.01624
PI3K	Wortmannin 200nM	27.193	19.277	17.458	21.3093	5.17594		Wortmannin 200nM	19.912	26.247	19.203	21.7873	3.87842
CdC-42/Rac1	ML141 10 uM	31.946	38.455	31.324	33.9083	3.94979		ML141 10 uM	38.14	42.305	24.456	34.967	9.33797
temperature	24 C	11.137	6.731	4.24	7.36933	3.49253		24 C	6.251	6.404	3.626	5.427	1.56159
			Ctrl	4OH-TMX	STDEV	STDEV
		DMSO	68.281	72.7177	2.83656	7.38216
		BafA1	41.151	30.9203	1.49617	4.37663
		Chlpz	57.111	64.249	2.05195	5.04086
		PitStop	66.6747	70.096	3.77102	4.25473
		Dyngo	39.7173	36.8317	6.54124	6.13117
		CytoD	8.46733	6.77267	1.01245	2.83253
		LatA	6.992	5.808	0.85974	2.65798
		EIPA	9.857	10.8283	3.65907	4.01624
		Wort	21.3093	21.7873	5.17594	3.87842
		ML141	33.9083	34.967	3.94979	9.33797
		24 C	7.36933	5.427	3.49253	1.56159
E.SFV entry											Average			STDEV
Virus in/virus out (% of total= virus in+virus out))			ICE			40min			60 min		ICE	40'	60 min	ICE	40'	60 min
(Imaris)	DMSO	0.01	0.01	0.01	36	44	61	98	100	99	0.01	47	99	0	12.7671	1
	EIPA	0.01	0.01	0.01	52	64	44	100	100	95	0.01	53.3333	98.3333	0	10.0664	2.88675
0,01=0 (to show the values on the chart)	Dyngo	0.01	0.01	0.01	0.01	0.01	0.01	0.01	0.01	0.01	0.01	0.01	0.01	0	0	0
G.SFV E1 acidification
Florescence E1a-1/ fluorescence virus out			40 min		Average	STDEV
(Imaris)	DMSO	2.4	3.1	2.7	2.73333	0.351188
	EIPA	0.1	0.2	0.2	0.166667	0.057735
	Dyngo	0.2	0.05	0.1	0.116667	0.0763763

## Sheet: Figure 4
	Relative proportions
	Image	CCP	Non-coated profile	Others				Image	CCP	Non-coated profile	Others
Vehicle Exp1	1						4OH-TMX Exp 1	28		2
	2		1					29	1
	3	1		2				30			2
	4			4				31	1
	5			5				32			1
	6			4				33			1
	7			1				34
	8			6				35	1
	9			2				36		1	2
	10				Same as above			37			1
	11		1					38		2
	12			1				39	1
	13		1					40		1
	14		1					41		1
	15		1					42		1
	16			3				43		2
	17		1					44	1	1
	18			2				45		1
	19		1					46	1
	20			1				47		1
	21	1						48		1
	22		1					49	1
	23		1					50		1
	24	2		3				104				low mag
	25							105
	26			2				106
	27	1						107
	1				low mag			108	2		1
	2				low mag			109	1		1
	3				low mag			110	1
	4							111
	5							112
	6		2					113
	7							114
	8		1					115		1	1
	9				Same as above			116		1
	10							117		2
	11							118
	12							119				low mag
	13	1						120		1
	14				Same as above			121	1
	15							122
	16							123			1
	17		1					124				low mag
	18							125			2
	19							126
	20							127
	21							128
	22							129
	23							130		1
	24		1					131
	25				low mag			132
	26				low mag			133
	27	1						134
	28	1						135
	29			1				136				low mag
	30	2						137
	31							138	1
	32							SUM	13	21	13	47
	33							% of total	27.6596	44.6809	27.6596
	34	1						% (CCP+NCP)		72.3404
	SUM	11	14	37	62
	% of total	17.7419	22.5806	59.6774
	% (CCP+NCP)		40.3226
Vehicle Exp2	35						4OH-TMX Exp2	1	1
	36			3				2	1
	37			3				3	1
	38							4		1
	39							5		1
	40							6		1
	41							7			1
	42							8		1	2
	43		1					9	1
	44							10	1
	45			1				50	1
	46			3				51
	47							52
	48							53
	49							54		1
	50							55
	51			1				56
	52							57
	53							58
	54							59
	55							60			1
	56							61
	57							62
	58							63
	59							64
	60			1	Unsure			65		1
	61	1						66
	62		1	1				67
	63			2				68
	64		1	1				69		1
	65							70				same as above
	66							71	1
	67							72				same as above
	68			1				73				same as above
	69			3				74	1
	70			1				75				same as above
	71		1					76	3	1
	72							77				same as above
	73							78	2	1
	74							79		1		partially the same as above
	75							80				same as above
	76		1					81
	77							82
	78							83		1
	79				low mag			84
	80				No image			85	1
	81							86		1
	82							87		1
	83							88		1
	84							89
	85		1					90	1
	86							91				same as above
	87				low mag			92		1
	88							93			1
	89			1				94	1
	90			1				95	1
	91							96				same as above
	92			1				97	1
	93		2					SUM	18	15	5	38
	94							% of total	47.3684	39.4737	13.1579
	95							% (CCP+NCP)		86.8421
	96
	97	1	1	1			4OH-TMX Exp3	98		1
	SUM	2	9	25	36			99	1	1
	% of total	5.55556	25	69.4444				100				same as above
	% (CCP+NCP)		30.5556					101
								102
Vehicle Exp3	98							103	1
	99							104				same as above
	100							105				same as above
	101							106			1
	102							107	1
	103							108		1
	1	1						109
	2				same as above			110
	3							111		1
	4							112		1
	5							113	1
	6							114				same as above
	7							115				same as above
	8							116	1
	9							117				same as above
	10							118	1
	11	1						119				Partially same as below
	12				same as above			120			1
	13							121		2	2
	14			1				122	1
	15		1					123			1
	16							124	1
	17							125	2
	18			1				126	1
	19	1						127		1	2
	20				same as above			128		2
	21				same as above			129
	22		1	1				130		1
	23		1					131				same as above
	24							132		1
	25		2					133				same as above
	26							134				same as above
	27			4				135			1
	28				same as above			136
	29				same as above			137
	30							138	1	1
	31							139		1
	32							140	1
	33							SUM	13	14	8	35
	34			1				% of total	37.1429	40	22.8571
	35	2						% (CCP+NCP)		77.1429
	36				same as above
	37				same as above				CCP	Non-coated profile	LEP	TOT
	38				same as above
	39				same as above		Figure 4 H	Average	37.3903	41.3848	21.2249	100
	40			1	Partially the same			STDEV	9.85675	2.86653	7.38735
	41		1
	42				same as above
	43						Figure 4 I	4OH-TMX	CCP+NCP	LEP
	44				Low mag			SUM Exp#1	72.3404
	45				Low mag			SUM Exp#2	86.8421
	46				Low mag			SUM Exp#3	77.1429		TOT
	47				Low mag			Average	78.7751	21.2249	100
	48			1				STDEV	7.38735	7.38735
	49			1
	179
	SUM	5	6	11	22
	% of total	22.7273	27.2727	50
	% (CCP+NCP)		50
		CCP	Non-coated profile	LEP	TOT
Figure 4 H	Average	15.3416	24.9511	59.7073	100
	STDEV	8.83392	2.34642	9.72226
Figure 4 I	Ctrl	CCP+NCP	LEP
	SUM Exp#1	40.3226
	SUM Exp#2	30.5556
	SUM Exp#3	50		TOT
	Average	40.2927	59.7073	100
	STDEV	9.72226	9.72226

## Sheet: Figure 5
Figure 5 B
Quantification of Spike-Atto555 fluorescence in ACE2/Rab5-GFP transfected and non tranfected cells
		values-background				#cell	Mean Intensity	Min intensity	Max Intensity	Intensity - Background (mean fluorescence signal outside the cell= 10)
		Mean Fluorescence intensity	STDEV		n.t.	1	9.441	7	15	-0.559
Non transfected	N.t.	0.2368	1.45245			2	9.684	7	13	-0.316
transfected	ACE2	68.7308	35.3821			3	9.478	6	13	-0.522
transfected	Rab5+ACE2	89.7416	46.5471			4	9.757	3	13	-0.243
transfected	outside the cell	0.1866	1.04836			5	12.824	9	19	2.824
					ACE2	11	129.485	63	187	119.485
						12	73.544	32	144	63.544
						13	97.162	35	183	87.162
						14	49.653	25	88	39.653
						15	43.81	21	64	33.81
					RAB5+ACE2	16	85.597	33	170	75.597
						17	158.241	45	255	148.241
						18	135.532	50	255	125.532
						19	43.06	26	80	33.06
						20	76.278	34	177	66.278
					outside the cell	6	12.015	6	19	2.015
					Back ground	7	10.044	6	15	0.044
						8	9.397	7	13	-0.603
						9	9.801	7	28	-0.199
						10	9.676	7	14	-0.324
Figure 5 D
Colocalization trimeric spike with Rab5-GFP
Value =1 corresponds to complete colocalization
Value =0 corresponds to complete absence of colocalization
Vehicle		cell 1	cell 2	cell 3	cell 4	cell 5	cell 6	cell 7	cell 8	cell 9	cell 10	cell 11	cell 12	cell 13	cell 14	cell 15	cell 16	cell 17	cell 18	Mean colocalization	STDEV
	15 min	0.295	0.311	0.171	0.338	0.25	0.044	0.336	0.206	0.344	0.28	0.233	0.17	0.299	0.155	0.313	0.134			0.242438	0.0878863
	45 min	0.373	0.286	0.466	0.29	0.307	0.38	0.339	0.111	0.323	0.323	0.312	0.303	0.25	0.262	0.357	0.307			0.311812	0.0744278
	3 hr	0.394	0.301	0.301	0.271	0.182	0.286	0.306	0.284	0.286	0.261	0.265	0.293	0.281	0.285	0.384	0.308	0.169		0.285706	0.0550429
4OH-TMX		cell 1	cell 2	cell 3	cell 4	cell 5	cell 6	cell 7	cell 8	cell 9	cell 10	cell 11	cell 12	cell 13	cell 14	cell 15	cell 16	cell 17	cell 18	Mean colocalization	STDEV
	15 min	0.041	0.029	0.044	0.049	0.031	0.043	0.052	0.025	0.073	0.034	0.01	0.045	0.046	0.05					0.0408571	0.0148161
	45 min	0.038	0.041	0.042	0.045	0.04	0.034	0.035	0.043	0.042	0.044	0.047	0.033	0.033	0.031	0.035				0.0388667	0.00505494
	3 hr	0.054	0.058	0.064	0.063	0.054	0.061	0.072	0.057	0.063	0.058	0.057	0.072	0.067	0.062	0.055	0.064	0.047	0.046	0.0596667	0.00718659

## Sheet: Figure 6
Figure 6C	Number of particles per image / number of nuclei per image
(Imaris)
			images							mean		STDEV
			1	2	3	4	5			Ctrl	4OH-TMX	Ctrl	4OH-TMX
	Ctrl	virus out	17	23	29	31	23		virus out	24.6	46	5.54977	13.5093
	Ctrl	virus in	47	37	22	33	55		virus in	38.8	1	12.7358	1
	4OH-TMX	virus out	51	65	48	32	34
	4OH-TMX	virus in	1	2	0	0	2
	Ctrl	total virus/cell	64	60	51	64	78
	4H-TMX	total virus/cell	52	67	48	32	36
Figure 6 F
Wuhan
Ctrl		Experiment 1	Experiment 2	Experiment 3	Experiment 4	Experiment 5	Experiment 6	Ctrl	STDEV		4OH-TMX		Experiment 1	Experiment 2	Experiment 3	Experiment 4	Experiment 5	Experiment 6	4OH-TMX	STDEV
	DMSO	20.4991	21.6042	19.0311	22.8691	22.3003	26.0032	22.0512	2.36977			DMSO	3.3873	0.582072	2.45739	4.29703	3.90132	2.82981	2.90915	1.324
	Lat B	7.03837	9.58734	9.35185	9.72222	10.3708	9.2805	9.22519	1.13947			Lat B	0.641026	0.372208	0.631114	0.291333	0.591716	0.602954	0.521725	0.15042
Figure 6 G
Delta
Ctrl		Experiment 1	Experiment 2	Experiment 3	Experiment 4	Experiment 5	Experiment 6	Ctrl	STDEV		4OH-TMX		Experiment 1	Experiment 2	Experiment 3	Experiment 4	Experiment 5	Experiment 6	4OH-TMX	STDEV
	DMSO	12.8509	13.4663	11.8852	12.8374	10.3663	6.84447	11.3751	2.46957			DMSO	0.732138	0.486941	0.522193	0.906656	0.899936	0.788913	0.722796	0.18194
	Lat B	2.14329	1.55328	2.03209	1.84737	1.84317	1.77343	1.86544	0.20577			Lat B	0.130378	0.322841	0.145985	0.0426076	0.114112	0.0394322	0.132559	0.103437
Figure 6 H
Ctrl	MOI	10	5	2.5	1.25	0.625	0.3125				4OH-TMX	MOI	10	5	2.5	1.25	0.625	0.3125
		25.5995	19.6954	16.6451	84.5128	507.734	600.778						10.7559	6.42613	2.38064	37.0463	1556.15	4200.55
		28.3533	19.1873	14.7479	76.8625	521.177	678.064						11.0681	5.3158	3.21301	60.4427	1881.19	3112.35
		26.7289	20.1875	19.5063	96.6255	495.356	512.655						12.523	5.37383	2.63158	48.9703	1860.87	3800
	Mean	26.8939	19.6901	16.9664	86.0003	508.089	597.166					Mean	11.449	5.70525	2.74174	48.8197	1766.07	3704.3
	STDEV	1.38431	0.500106	2.39543	9.96514	12.9143	82.7636					STDEV	0.94314	0.62497	0.426981	11.6989	182.08	550.379

## Sheet: Figure 7
SARS-CoV-2 Infected Ctrl								SARS-CoV-2 Infected 4OH-TMX
			CCP	Non-coated profile	Large Endocytic profiles	SUM				CCP	Non-coated profile	Large Endocytic profiles	SUM
MEF-ACE2 TANIA Exp1		Image#1	1					MEF-ACE2 TANIA Exp1	Image#1	0	1
		Image#2	0	1	1				Image#2	1
		Image#3	0		1				Image#3	0	1
		Image#4	0	1					Image#4	1		1
		Image#5	0	3	2				Image#5	0		3
		Image#6	0	1					Image#6	1	1	1
		Image#7	0		1				Image#7	0	2	1
		Image#8	0	1					Image#8	1
		Image#9	0	1	1				Image#9	1
		Image#10	0	1	2				Image#10	1	1	2
		Image#11	0	1	2				Image#11	0		4
		Image#12	0	0	3				Image#12	1
		Image#13	0		1				Image#13	0	2
		Image#14	0	1	1				Image#14	0	1
		Image#15	0		1				Image#15	0
		Image#16	1		1				Image#16	0	1
		Image#17	0		1				Image#17	0	1
		Image#18	0	3	1				Image#18	1
		Image#19	0	1					Image#19	3
		Image#20	0		1				Image#20	1		4
		Image#21	0	1	3				Image#21	1	3
		Image#22	1		4				Image#22	1
		Image#23	0		2				Image#23	1
		Image#24	0		3				Image#24	0	1
		Image#25	0		1				Image#25	1	1
		SUM	3	16	33	52			Image#26	0	1
		% of total	5.76923	30.7692	63.4615				Image#27	1
									SUM	17	17	16	50
MEF-ACE2 TANIA Exp2		Image#1	0		1				% of total	34	34	32
		Image#2	0	1	1
		Image#3	1					MEF-ACE2 TANIA Exp2	Image#1	0	1
		Image#4	0	1					Image#2	1
		Image#5	0	1					Image#3	0	1
		Image#6	0	1					Image#4	1
		Image#7	1		1				Image#5	1
		Image#8	0		2				Image#6	0	1
		Image#9	1						Image#7	0	2
		Image#10	0		1				Image#8	1
		Image#11	1						Image#9	0	1
		Image#12	1						Image#10	0	2
		Image#13	1	2	0				Image#11	0	3
		Image#14	0	1					Image#12	0	1
		Image#15	0	2					Image#13	0	1
		Image#16	0		2				Image#14	1
		Image#17	0		1				Image#15	0	1	1
		Image#18	1						Image#16	1	1
		Image#19	0		1				Image#17	0	1
		Image#20	1						Image#18	0	1
		Image#21	0		1				Image#19	1
		Image#22	1		1				Image#20	1	1
		Image#23	1	2					Image#21	0		1
		Image#24	1	1	1				Image#22	0		2
		SUM	11	12	13	36			Image#23	1
		% of total	30.5556	33.3333	36.1111				Image#24	0		1
									Image#25	0		1
MEF-ACE2 TANIA Exp 3		Image#1	1	1					SUM	9	18	6	33
		Image#2	0	1					% of total	27.2727	54.5455	18.1818
		Image#3	1
		Image#4	1					MEF-ACE2 TANIA Exp 3	Image#1	0		1
		Image#5	0	1					Image#2	0	1	1
		Image#6	0		1				Image#3	1
		Image#7	0	1					Image#4	0	2
		Image#8	0		1				Image#5	4
		Image#9	0	1					Image#6	0	1
		Image#10	0	2	2				Image#7	0	1
		Image#11	0		1				Image#8	1
		Image#12	0		2				Image#9	1		1
		Image#13	0	2					Image#10	0	1
		Image#14	1	1					Image#11	0	1
		Image#15	1						Image#12	1
		Image#16	0		1				Image#13	1
		Image#17	1						Image#14	1
		Image#18	1						Image#15	1
		Image#19	0		1				Image#16	0	3
		Image#20	0	1					Image#17	0	1
		Image#21	0		1				Image#18	1
		Image#22	1	1					Image#19	0	3
		Image#23	0	1					Image#20	0	1
		Image#24	1						Image#21	0	1
		SUM	9	13	10	32			Image#22	0	1
		% of total	28.125	40.625	31.25				Image#23	2	1
									Image#24	1
	Figure 7 H	Ctrl	CCP	NCP	LEP				Image#25	1
		Average	21.4833	34.9092	43.6075	100			SUM	16	18	3	37
		STDEV	13.6629	5.11337	17.365				% of total	43.2432	48.6486	8.10811
								Figure 7 H	4=H-TMX	CCP	NCP	LEP
									Average	34.8387	45.7314	19.43	100
									STDEV	8.01822	10.5788	11.9948
	Figure 7 I	Ctrl	CCP+NCP	LEP
		SUM Exp#1	36.5385					Figure 7 I	4OH-TMX	CCP+NCP	LEP
		SUM Exp#2	63.8889						SUM Exp#1	68
		SUM Exp#3	68.75		TOT				SUM Exp#2	81.8182
		Average	56.3925	43.6075	100				SUM Exp#3	91.8919		TOT
		STDEV	17.365	17.365					Average	80.57	19.43	100
									STDEV	11.9948	11.9948

## Sheet: Figure 8
Figure 8 A			Vehicle		4OH-TMX			Figure 8 B			Vehicle		4OH-TMX			Figure 8 C			Vehicle		4OH-TMX
	MEF-ACE2		DMSO	Apilimod 1 uM	DMSO	Apilimod 1 uM			MEF-ACE2		DMSO	Apilimod 1 uM	DMSO	Apilimod 1 uM			MEF-ACE2		DMSO	Apilimod 1 uM	DMSO	Apilimod 1 uM
	Wuhan	Experiment 1	19.1375	2.32108	2.44541	0.146484			Omicron B1.4	Experiment 1	31.4889	6.83031	9.69823	0.231481			Omicron Xbb1.5	Experiment 1	26.9489	5.03011	5.76728	0.417246
		Experiment 2	20.0807	1.78838	3.15383	0.149477				Experiment 2	31.6125	5.91889	7.16049	0.343249				Experiment 2	22.7122	9.04072	5.10581	0.236855
		Experiment 3	19.1494	1.95687	2.50635	0				Experiment 3	29.0167	5.90444	6.49718	0.701344				Experiment 3	26.8039	5.28247	5.1742	0.491535
		Mean	19.4559	2.02211	2.70187	0.0986537				Mean	30.7061	6.21788	7.7853	0.425358				Mean	25.4884	6.4511	5.3491	0.381878
		STDEV	0.541181	0.27228	0.392599	0.0854497				STDEV	1.46432	0.53043	1.68952	0.245457				STDEV	2.40533	2.24622	0.363771	0.130972
Figure 8 D			Vehicle		4OH-TMX			Figure 8 E			Vehicle		4OH-TMX			Figure 8 F			Vehicle		4OH-TMX
	MEF-AT		DMSO	Apilimod 1 uM	DMSO	Apilimod 1 uM			MEF-AT		DMSO	Apilimod 1 uM	DMSO	Apilimod 1 uM			MEF-AT		DMSO	Apilimod 1 uM	DMSO	Apilimod 1 uM
	Wuhan	Experiment 1	32.0091	5.38852	11.9757	13.7037			Omicron B1.4	Experiment 1	28.0812	6.52732	5.14759	0.637845			Omicron Xbb1.5	Experiment 1	25.6121	10.0629	5.45166	1.58184
		Experiment 2	34.3773	6.56386	13.8347	7.76				Experiment 2	25.172	7.31124	3.56243	0.766284				Experiment 2	28.545	11.5613	6.16197	2.0235
		Experiment 3	35.2577	7.96388	11.7803	12.3558				Experiment 3	25.8863	7.14286	4.56909	1.19966				Experiment 3	29.0621	8.8785	5.92242	1.0929
		Mean	33.8814	6.63875	12.5302	11.2732				Mean	26.3799	6.99381	4.42637	0.867929				Mean	27.7397	10.1676	5.84535	1.56608
		STDEV	1.6801	1.28931	1.13394	3.11625				STDEV	1.51611	0.412668	0.802158	0.294375				STDEV	1.86066	1.34448	0.36137	0.465501
The Data below are normalized to the respective 'Vehicle DMSO'
Figure 8 A			Vehicle		4OH-TMX			Figure 8 B			Vehicle		4OH-TMX			Figure 8 C			Vehicle		4OH-TMX
	MEF-ACE2		DMSO	Apilimod 1 uM	DMSO	Apilimod 1 uM			MEF-ACE2		DMSO	Apilimod 1 uM	DMSO	Apilimod 1 uM			MEF-ACE2		DMSO	Apilimod 1 uM	DMSO	Apilimod 1 uM
	Wuhan	Experiment 1	1	0.121285	0.127782	0.00765432			Omicron B1.4	Experiment 1	1	0.216911	0.307988	0.0073512			Omicron Xbb1.5	Experiment 1	1	0.186653	0.214008	0.0154828
		Experiment 2	1	0.0890593	0.157058	0.0074438				Experiment 2	1	0.187232	0.226508	0.010858				Experiment 2	1	0.398056	0.224805	0.0104285
		Experiment 3	1	0.10219	0.130884	0				Experiment 3	1	0.203484	0.223912	0.0241704				Experiment 3	1	0.197078	0.193039	0.0183381
		Mean	1	0.104178	0.138574	0.00503271				Mean	1	0.202543	0.252803	0.0141265				Mean	1	0.260596	0.210617	0.0147498
		STDEV	0	0.0162045	0.016082	0.00435972				STDEV	0	0.0148618	0.0478098	0.00887318				STDEV	0	0.119158	0.0161523	0.00400543
Figure 8 D			Vehicle		4OH-TMX			Figure 8 E			Vehicle		4OH-TMX			Figure 8 F			Vehicle		4OH-TMX
	MEF-AT		DMSO	Apilimod 1 uM	DMSO	Apilimod 1 uM			MEF-AT		DMSO	Apilimod 1 uM	DMSO	Apilimod 1 uM			MEF-AT		DMSO	Apilimod 1 uM	DMSO	Apilimod 1 uM
	Wuhan	Experiment 1	1	0.168343	0.374134	0.428119			Omicron B1.4	Experiment 1	1	0.232444	0.183311	0.0227143			Omicron Xbb1.5	Experiment 1	1	0.392897	0.212855	0.0617617
		Experiment 2	1	0.190936	0.402438	0.22573				Experiment 2	1	0.290451	0.141524	0.0304419				Experiment 2	1	0.405021	0.215869	0.070888
		Experiment 3	1	0.225876	0.33412	0.350444				Experiment 3	1	0.275932	0.176506	0.0463433				Experiment 3	1	0.305501	0.203785	0.0376056
		Mean	1	0.195052	0.37023	0.334765				Mean	1	0.266276	0.167113	0.0331665				Mean	1	0.367806	0.210836	0.0567517
		STDEV	0	0.0289866	0.034326	0.102101				STDEV	0	0.030185	0.022421	0.0120478				STDEV	0	0.0542974	0.00628978	0.0171975

## Sheet: S1 Fig
		WT Tf uptake	KO Tf uptake
	exp.1	97	3
	exp.1	94	6
	exp.1	96	4
	exp.2	99	1
	exp.2	98	2
	exp.2	95	5
	exp.3	94	6
	exp.3	98	2
	exp.3	97	3
	MEAN	96.4444	3.55556
	STDEV	1.81046	1.81046
Figure S1 C
	exp.1	exp.2	exp.3
% cells KO Tf uptake	3	1	6
	6	2	2
	4	5	3
4OH-TMX	4.33333	2.66667	3.66667
STDEV	1.52753	2.08167	2.08167
Figure S1 E
Mean_Cytoplasm_Intensity_MeanIntensity_Tf-A647
0.00203059		MEF-TKO	Mean Ctrl	Mean 4OH-TMX
0.00196404		Tf 5 mg/ml	0.000276425	0.000432217
0.00191333		Tf 2.5mg/ml	0.000258313	0.000396706
0.00189547		Tf 1.25ug/ml	0.000138411	0.000299021
0.00225665
0.00218446		stdev	3.89874e-05	3.30649e-05
0.00216897			5.14985e-05	3.39926e-05
0.00221217			1.48082e-05	4.6215e-05
0.00217209
0.00214672
0.00237764			Control	4OH-TMX
0.00237531		Background	0.00191375	0.00191173
0.00236557
0.00232301
0.00232295
0.00229922
0.00212499
0.00224352
0.0021516
0.0022222
0.00217284
0.00211724
0.00233096
0.0023589
0.00231583
0.00229839
0.00228017
0.00226637
0.00206572
0.00206932
0.00206694
0.0020811
0.00207737
0.002039
0.00228095
0.0023091
0.00227858
0.00225341
0.00223769
0.00222549
0.00203327
0.00213813
0.0020526
0.00207661
0.00200784
0.00200454
0.00226272
0.00227293
0.00220183
0.00219023
0.00217199
0.00216482
0.00188883
0.00191438
0.0019205
0.00193969
0.00191719
0.00190192
0.00191104
0.00192672
0.00196658
0.00198832
0.00184568
0.00183206

## Sheet: S2  Fig
Figure S2 B						MEF-DKO
	count nuclei	Count_NS1_Pos	% Infection			mean Infection %	STDEV
no cTfR	13	0	0		No cTfR	0	0
no cTfR	9	0	0		cTfR	22.8477	3.96428
no cTfR	11	0	0
no cTfR	15	0	0
no cTfR	10	0	0
cTfR	18	4	22.2222
cTfR	11	3	27.2727
cTfR	12	2	16.6667
cTfR	16	4	25
cTfR	13	3	23.0769
Figure S2 C
	Count_nuclei	Count_SFVGFP_Pos	% Infected nuclei				MEF-TKO
	8018	2	0.0249439				SFV-GFP
	9869	0	0			Mean Infection data
	9742	0	0				Ctrl (PBS)	Ctrl (heparin)	40H- TMX (PBS)	4OH-TMX (heparin)
	8469	2	0.0236155			1	29.7774	5.00374	39.1658	2.6911
	9297	0	0			0.5	33.7406	7.80126	24.7588	3.70346
	9721	2	0.020574			0.25	31.5169	8.74636	26.8869	5.32331
	9339	1	0.0107078			0.125	25.4144	11.7916	23.4838	5.32331
	8934	36	0.402955			0.0625	23.927	15.9103	20.6906	6.70476
	8842	0	0			0.03125	23.322	18.1681	17.7871	9.00996
	8787	3	0.0341413			0.015625	26.605	23.5912	16.9542	13.1183
	8677	0	0
	8404	65	0.773441
	10123	2977	29.4083
	10371	3077	29.6693				0.433444	0.962523	1.99801	0.5161
	10719	3243	30.2547				1.94081	0.429718	6.17177	0.118691
	10742	423	3.93781				1.84444	0.724739	1.83061	0.732854
	10923	575	5.26412				3.96784	0.544939	1.02488	0.86545
	10466	608	5.80929				3.60712	1.04593	4.14168	0.813006
	9665	3618	37.434				2.06079	1.28818	0.33438	1.03472
	9997	3870	38.7116				0.760099	1.40572	1.32193	2.04503
	9794	4050	41.3518
	10321	256	2.48038
	9984	231	2.3137			Values Normalized to PBS
	3080	101	3.27922			Heparin
	9503	3367	35.4309				Heparin (mg/ml)	Ctrl	4OH-TMX
	10610	3355	31.6211				0.015625	0.886721	0.773753
	10761	3677	34.1697				0.03125	0.779011	0.506543
	11057	814	7.36185				0.0625	0.664951	0.324049
	10717	881	8.22058				0.125	0.463974	0.22668
	10612	830	7.82133				0.25	0.277513	0.197989
	10603	2791	26.3227				0.5	0.231213	0.149582
	10484	3145	29.9981				1	0.168038	0.0687104
	10643	1911	17.9555
	9402	348	3.70134				Stdev	0.0552348	0.0581723
	10384	397	3.82319					0.0528368	0.120621
	8924	320	3.58584					0.0323239	0.0131773
	9594	3141	32.7392					0.0127359	0.0047939
	10716	3150	29.3953					0.0229953	0.0272569
	10794	3499	32.4162					0.0214421	0.036853
	10686	870	8.14149					0.0437134	0.0392935
	10950	936	8.54795
	9770	933	9.54964
	10410	2612	25.0913
	10685	3072	28.7506
	10433	2798	26.8187
	10152	520	5.12214
	10696	504	4.71204
	7220	443	6.13573
	9411	2095	22.2612
	10899	2628	24.1123
	10894	3254	29.8697
	10872	1223	11.2491
	10787	1331	12.3389
	10622	1252	11.7869
	10662	2454	23.0163
	10414	2568	24.6591
	10432	2376	22.7761
	10674	609	5.70545
	10308	742	7.19829
	9181	662	7.21054
	10108	2835	28.0471
	10957	2338	21.338
	10877	2436	22.3959
	10936	1779	16.2674
	10582	1559	14.7326
	10639	1780	16.7309
	10684	1700	15.9116
	10496	2439	23.2374
	10374	2378	22.9227
	10588	847	7.99962
	10167	843	8.29153
	9186	621	6.76029
	9586	2351	24.5253
	10560	2587	24.4981
	10314	2160	20.9424
	10721	1789	16.6869
	11144	2094	18.7904
	10585	2014	19.0269
	10027	1784	17.792
	10144	1838	18.1191
	9421	1644	17.4504
	10309	958	9.29285
	10352	814	7.86321
	9034	892	9.87381
	7936	2181	27.4824
	7893	2067	26.1878
	7948	2078	26.1449
	9718	2196	22.5972
	9111	6512	71.474
	8981	2208	24.5852
	8781	1449	16.5015
	8682	1382	15.918
	8773	1618	18.4429
	9104	1297	14.2465
	8557	1228	14.3508
	8143	876	10.7577

[truncated: 2 more sheets: S3  Fig, S5  Fig]
